# Supplementary material for: Association between hyponatremia and adverse clinical outcomes of heart failure: current evidence based on a systematic review and meta-analysis
Source: Front Cardiovasc Med. 2023 Dec 22;10:1339203. doi: 10.3389/fcvm.2023.1339203 (PMC10777843; doi:10.3389/fcvm.2023.1339203)
Supplement: Supplementary file 1 [file Table1.xlsx]

## Sheet: Sheet1
	Author	Selection				Comparability	Outcome			NOS
		1) Representativeness of the exposed cohort	2) Selection of the non-exposed cohort	3) Ascertainment of exposure	4) Demonstration that outcome of interest was not present at start of study	1) Comparability of cohorts on the basis of the design or analysis controlled for confounders	1) Assessment of outcome	2) Was follow-up long enough for outcomes to occur	3) Adequacy of follow-up of cohorts
1	Coles, A. H.	1	1	1	1	1	0	1	0	6
2	Oh, C.	1	1	0	1	1	0	0	1	5
3	Kapłon-Cieślicka, A.	1	1	1	1	1	1	0	0	6
4	Carlo, C. H.	1	0	1	1	1	0	1	0	5
5	Rusinaru, D.	1	1	0	1	0	1	1	0	5
6	Lee, D. S.	1	1	1	1	1	0	0	0	5
7	Jafary, F. H.	1	1	1	0	1	1	0	0	5
8	Formiga, F.	1	1	1	0	1	0	1	1	6
9	Carrasco-Sánchez, F. J.	1	1	1	1	1	1	0	0	6
10	Carrasco-Sánchez, F. J.	1	1	1	1	1	1	0	0	6
11	Kozdag, G.	1	1	1	0	1	0	1	0	5
12	Spinar, Jindrich	1	1	1	0	1	0	0	1	5
13	Kajimoto, K.	1	1	1	1	1	1	0	0	6
14	Kajimoto, K.	1	1	1	1	1	1	1	0	7
15	Yoshioka, K.	1	1	1	1	1	0	0	0	5
16	Bettari, L.	1	1	1	0	1	1	0	0	5
17	Givi, M.	1	1	1	1	1	0	1	0	6
18	Alem, M. M.	1	1	1	0	1	1	0	0	5
19	Felšöci, M.	1	1	1	1	1	1	0	0	6
20	Yang, M.	1	1	0	1	1	1	0	0	5
21	Senni, M.	1	1	1	1	1	1	0	0	5
22	Sato, N.	1	1	1	1	1	0	0	0	5
23	Herrero-Puente, P.	1	1	1	1	1	0	0	0	6
24	Vazquez, R.	1	1	1	1	1	1	1	0	7
25	Sato, Y.	1	1	1	1	1	1	0	0	6
